# Supplementary material for: Diversified Effects of COVID-19 as a Consequence of the Differential Metabolism of Phospholipids and Lipid Peroxidation Evaluated in the Plasma of Survivors and Deceased Patients upon Admission to the Hospital
Source: Int J Mol Sci. 2022 Oct 5;23(19):11810. doi: 10.3390/ijms231911810 (PMC9570244; doi:10.3390/ijms231911810)
Supplement: Supplementary file 1 [file ijms-23-11810-s001.zip]

Archive with 1 entries (1 files):
- ijms-1930425-supplementary.pdf
